# Supplementary material for: A Non-Canonical Pathway Induced by Externally Applied Virus-Specific dsRNA in Potato Plants
Source: Int J Mol Sci. 2023 Oct 30;24(21):15769. doi: 10.3390/ijms242115769 (PMC10650801; doi:10.3390/ijms242115769)
Supplement: Supplementary file 1 [file ijms-24-15769-s001.zip]

Archive with 4 entries (4 files):
- Figure S1.jpg
- Figure_S2.jpg
- Supplementary Table S1 .xlsx
- Supplementary Table S2.xlsx
