# Supplementary material for: A Non-Canonical Pathway Induced by Externally Applied Virus-Specific dsRNA in Potato Plants
Source: Int J Mol Sci. 2023 Oct 30;24(21):15769. doi: 10.3390/ijms242115769 (PMC10650801; doi:10.3390/ijms242115769)
Supplement: Supplementary file 1 [file ijms-24-15769-s001.zip › Supplementary Table S1 .xlsx]

## Sheet: dsRNA
Supplementary Table S1 Illumina sequencing statistics and mapping of RNAs produced in plants exogenously treated with PVY dsRNA in the presence or absence of PVY.
Treatment	Replicate	NCBI Accession	Number of reads	Number of Read Pairs	Reads mapped to PVY-NTN genome
dsRNApvy treatment / treated leaves	Replicate 1	SAMN37421849	36730534	73461068	575684
	Replicate 2	SAMN37421850	34547053	69094106	512884
	Replicate 3	SAMN37421851	28574908	57149816	267452
	Replicate 4	SAMN37421852	36837763	73675526	239266
PVY infection / inoculated leaves	Replicate 1	SAMN37421865	33099186	66198372	319254
	Replicate 2	SAMN37421866	38435295	76870590	883441
	Replicate 3	SAMN37421867	34880736	69761472	638385
	Replicate 4	SAMN37421868	34897897	69795794	520996
dsRNApvy treatment / untreated leaves	Replicate 1	SAMN37421857	33116461	66232922	98
	Replicate 2	SAMN37421858	37665640	75331280	2736
	Replicate 3	SAMN37421859	39402869	78805738	81
	Replicate 4	SAMN37421860	154853117	309706234	19348
PVY infection / untreated systemically infected leaves	Replicate 1	SAMN37421873	102924768	205849536	572106
	Replicate 2	SAMN37421874	109194352	218388704	564690
	Replicate 3	SAMN37421875	76796966	153593932	278067
	Replicate 4	SAMN37421876	123641890	247283780	519981
