# Supplementary material for: A Non-Canonical Pathway Induced by Externally Applied Virus-Specific dsRNA in Potato Plants
Source: Int J Mol Sci. 2023 Oct 30;24(21):15769. doi: 10.3390/ijms242115769 (PMC10650801; doi:10.3390/ijms242115769)
Supplement: Supplementary file 1 [file ijms-24-15769-s001.zip › Supplementary Table S2.xlsx]

## Sheet: small RNA
Supplementary Table S2 llumina sequencing statistics and mapping of small RNAs produced in plants exogenously treated with PVY dsRNA in the presence or absence of PVY
Treatment	Replicate	NCBI accession	Total reads	Filtered reads (18-30 nt; Q >= 30)	Reads mapped to PVY-NTN genome	Reads to target region	Percentage of reads mapped to PVY-NTN genome	Percentage of reads mapped to target region of PVY-NTN genome
dsRNApvy treatment / treated leaves	Replicate 1	SAMN37421853	25515177	15990743	151651	151651	0.0095	0.00948367
	Replicate 2	SAMN37421854	22991284	14570627	122085	122085	0.84%	0.00837884
	Replicate 3	SAMN37421855	20153024	12419894	101523	101523	0.0082	0.00817422
	Replicate 4	SAMN37421856	15310801	9719446	60674	60674	0.0062	0.00624254
PVY infection / inoculated leaves	Replicate 1	SAMN37421869	21288560	16120244	7927119	348653	0.4917	0.0216283
	Replicate 2	SAMN37421870	20053841	15396637	8457875	368561	0.5493	0.0239378
	Replicate 3	SAMN37421871	24807119	19106986	9735342	427411	0.5095	0.0223694
	Replicate 4	SAMN37421872	9934974	7428964	3917192	170097	0.5273	0.0228965
dsRNApvy treatment PVY infection / treated and inoculated leaves	Replicate 1	SAMN37421885	10296650	6709422	2220646	112146	0.331	0.0167147
	Replicate 2	SAMN37421886	12767065	8280423	3587649	157766	0.4333	0.0190529
	Replicate 3	SAMN37421887	13870979	9376446	3875065	164868	0.4133	0.0175832
	Replicate 4	SAMN37421888	15757124	9780009	3525394	146935	0.3605	0.015024
dsRNApvy treatment / untreated leaves	Replicate 1	SAMN37421861	4453577	3640560	25	25	7e-06	6.86708e-06
	Replicate 2	SAMN37421862	9510648	7019483	172	172	2.5e-05	2.45032e-05
	Replicate 3	SAMN37421863	9499538	7783720	15	15	2e-06	1.9271e-06
	Replicate 4	SAMN37421864	9382908	7388144	451	451	6.1e-05	6.10437e-05
PVY infection / untreated systemically infected leaves	Replicate 1	SAMN37421877	10758083	8758321	993997	45383	0.1135	0.0051817
	Replicate 2	SAMN37421878	7143099	5525023	638254	29108	0.1155	0.00526839
	Replicate 3	SAMN37421879	9925471	7222989	442909	19738	0.0613	0.00273266
	Replicate 4	SAMN37421880	8957327	6206099	514172	23481	0.0828	0.00378354
dsRNApvy treatment PVY infection / untreated systemically infected leaves	Replicate 1	SAMN37421893	11556003	9544424	172479	8115	0.0181	0.000850235
	Replicate 2	SAMN37421894	10940298	9048644	587986	27517	0.065	0.00304101
	Replicate 3	SAMN37421895	11681312	9728683	338775	18214	0.0348	0.0018722
	Replicate 4	SAMN37421896	10392901	8916179	230732	11047	0.0259	0.00123898
